# Supplementary material for: Biological Properties of Oleanolic Acid Derivatives Bearing Functionalized Side Chains at C-3
Source: Int J Mol Sci. 2024 Aug 3;25(15):8480. doi: 10.3390/ijms25158480 (PMC11312724; doi:10.3390/ijms25158480)
Supplement: Supplementary file 1 [file ijms-25-08480-s001.zip]

Archive with 1 entries (1 files):
- ijms-3113822-supplementary.pdf
